# Supplementary material for: Improved Less Invasive Surfactant Administration Success in Preterm Infants after Procedure Standardization
Source: Children (Basel). 2021 Dec 6;8(12):1145. doi: 10.3390/children8121145 (PMC8700472; doi:10.3390/children8121145)
Supplement: Supplementary file 1 [file children-08-01145-s001.zip]

Archive with 2 entries (2 files):
- Figure_S1_LISA_revision.pdf
- Figure_S2_Key_Drivers_Diagram.pdf
